# Supplementary material for: Salivary Biomarkers for Parkinson’s Disease: A Systematic Review with Meta-Analysis
Source: Cells. 2024 Feb 14;13(4):340. doi: 10.3390/cells13040340 (PMC10887027; doi:10.3390/cells13040340)
Supplement: Supplementary file 1 [file cells-13-00340-s001.zip]

Archive with 1 entries (1 files):
- cells-2855901-supplementary.pdf
